# Supplementary material for: Metabolism, Mitochondrial Dysfunction, and Redox Homeostasis in Pulmonary Hypertension
Source: Antioxidants (Basel). 2022 Feb 21;11(2):428. doi: 10.3390/antiox11020428 (PMC8869288; doi:10.3390/antiox11020428)
Supplement: Supplementary file 1 [file antioxidants-11-00428-s001.zip]

Archive with 1 entries (1 files):
- antioxidants-1586872-supplementary.pdf
